# Supplementary material for: Introduction to Mindfulness: Evidence-Based Medicine Lecture and Active Session
Source: MedEdPORTAL. 2016 Sep 28;12:10472. doi: 10.15766/mep_2374-8265.10472 (PMC6464426; doi:10.15766/mep_2374-8265.10472)
Supplement: Supplementary file 1 — A. Mindfulness Presentation.pptx B. Survey-Electronic.pptx C. Survey-Paper.docx [file mep-12-10472-s001.zip]

Archive with 4 entries (4 files):
- _Educational Summary Report_10472.pdf
- A. Mindfulness Presentation.pptx
- B. Survey-Electronic.pptx
- C. Survey-Paper.docx
